# Supplementary material for: Prognostic Relevance of Urinary Bladder Cancer Susceptibility Loci
Source: PLoS One. 2014 Feb 25;9(2):e89164. doi: 10.1371/journal.pone.0089164 (PMC3934869; doi:10.1371/journal.pone.0089164)
Supplement: Figure S1 — Regional association plots for NMIBC recurrence of 200 kb region centered on 10 GWAS-identified susceptibility SNPs. A–J) In the above plots, directly genotyped and imputed single-nucleotide polymorphisms (SNPs) distributed in a 200 kb region centered on each of the 10 respective GWAS-identified urinary bladder cancer (UBC) susceptibility SNPs are depicted by filled circles. For each SNP, the chromosomal location (NCBI Build 36/hg18) is shown on the x-axis and the significance level for association with non-muscle invasive bladder cancer (NMIBC) recurrence is indicated by a -log10 P-value on the left y-axis. In each plot, the GWAS-identified UBC susceptibility SNP at the respective locus is represented by a purple diamond. Local linkage disequilibrium (LD) structure is reflected by the plotted estimated recombination rates from 1000 Genomes Pilot June 2010 CEU (light blue line, right y-axis). The level of correlation (LD) of the UBC susceptibility SNP to other SNPs at the locus (pair wise r2 values) are indicated by a color range from dark blue to red (see legend). SNPs with missing LD information are shown in grey. Below the graph, gene annotations are shown as horizontal dark blue lines. Regional association plots are shown for the A) 2q37.1 locus (rs11892031): most significant association for rs116323695 (P = 2.35E-02), B) 3q28 locus (rs710521): most significant association for rs3773928 (P = 2.03E-03), C) 4p16.3 locus (rs798766): most significant association for rs73081713 (P = 5.09E-03), D) 5p15.33 locus (rs2736098): most significant association for rs6420010 (P = 6.55E-03), E) 5p15.33 locus (rs401681): most significant association for rs116612249 (P = 8.29E-03), F) 8q24.3 locus (rs2294008): most significant association for rs118159558 (P = 2.33E-03), G) 8q24.21 locus (rs9642880): most significant association for rs80238840 (P = 7.65E-03), H) 18q12.3 locus (rs1058396): most significant association for rs8088466 (P = 7.72E-03), I) 19q12 locus (rs8102137): most s [file pone.0089164.s001.zip]

Archive with 5 entries (5 files):
- Figure S1_AB.eps
- Figure S1_CD.eps
- Figure S1_EF.eps
- Figure S1_GH.eps
- Figure S1_IJ.eps
