# Supplementary material for: Prognostic Relevance of Urinary Bladder Cancer Susceptibility Loci
Source: PLoS One. 2014 Feb 25;9(2):e89164. doi: 10.1371/journal.pone.0089164 (PMC3934869; doi:10.1371/journal.pone.0089164)
Supplement: Figure S2 — Regional association plots for NMIBC progression of 200 kb region centered on 10 GWAS-identified susceptibility SNPs. A–J) In the above plots, directly genotyped and imputed single-nucleotide polymorphisms (SNPs) distributed in a 200 kb region centered on each of the 10 respective GWAS-identified urinary bladder cancer (UBC) susceptibility SNPs are depicted by filled circles. For each SNP, the chromosomal location (NCBI Build 36/hg18) is shown on the x-axis and the significance level for association with non-muscle invasive bladder cancer (NMIBC) progression is indicated by a -log10 P-value on the left y-axis. In each plot, the GWAS-identified UBC susceptibility SNP at the respective locus is represented by a purple diamond. Local linkage disequilibrium (LD) structure is reflected by the plotted estimated recombination rates from 1000 Genomes Pilot June 2010 CEU (light blue line, right y-axis). The level of correlation (LD) of the UBC susceptibility SNP to other SNPs at the locus (pair wise r2 values) are indicated by a color range from dark blue to red (see legend). SNPs with missing LD information are shown in grey. Below the graph, gene annotations are shown as horizontal dark blue lines. Regional association plots are shown for the A) 2q37.1 locus (rs11892031): most significant association for rs13009407 (P = 3.24E-03), B) 3q28 locus (rs710521): most significant association for rs76380205 (P = 5.07E-03), C) 4p16.3 locus (rs798766): most significant association for rs73081713 (P = 9.29E-03), D) 5p15.33 locus (rs2736098): most significant association for rs246993 (P = 2.49E-03), E) 5p15.33 locus (rs401681): most significant association for rs246993 (P = 2.49E-03), F) 8q24.3 locus (rs2294008): most significant association for rs73716487 (P = 3.26E-04), G) 8q24.21 locus (rs9642880): most significant association for rs10094872 (P = 1.83E-03), H) 18q12.3 locus (rs1058396): most significant association for rs12454702 (P = 8.85E-03), I) 19q12 locus (rs8102137): most sig [file pone.0089164.s002.zip]

Archive with 5 entries (5 files):
- Figure S2_AB.eps
- Figure S2_CD.eps
- Figure S2_EF.eps
- Figure S2_GH.eps
- Figure S2_IJ.eps
